# Supplementary material for: Populational landscape of INDELs affecting transcription factor-binding sites in humans
Source: BMC Genomics. 2015 Jul 22;16(1):536. doi: 10.1186/s12864-015-1744-5 (PMC4509691; doi:10.1186/s12864-015-1744-5)
Supplement: Additional file 1: Table S1. — TFBS-ID description and associations for 5 KB window upstream of TSS. [file 12864_2015_1744_MOESM1_ESM.zip]

Archive with 1 entries (1 files):
- 12864_2015_1744_MOESM1_ESM.gz
